# Supplementary material for: Spatial and temporal control of expression with light-gated LOV-LexA
Source: G3 (Bethesda). 2022 Jul 25;12(10):jkac178. doi: 10.1093/g3journal/jkac178 (PMC9526042; doi:10.1093/g3journal/jkac178)
Supplement: jkac178_Supplementary_Data [file jkac178_supplementary_data.zip]

Archive with 2 entries (2 files):
- Supplemental_Material_G3-2022-403593.docx
- Ribeiroetal_ms_supplemental_front_page_4MB.pdf
